# Supplementary material for: Mosasauroid phylogeny under multiple phylogenetic methods provides new insights on the evolution of aquatic adaptations in the group
Source: PLoS One. 2017 May 3;12(5):e0176773. doi: 10.1371/journal.pone.0176773 (PMC5415187; doi:10.1371/journal.pone.0176773)
Supplement: S1 Dataset — (NEX) [file pone.0176773.s001.nex]

#NEXUS
[written Sun Feb 05 15:37:14 MST 2017 by Mesquite  version 3.04 (build 725) at Tiago-PC/192.168.0.103]

BEGIN TAXA;
	TITLE Taxa;
	DIMENSIONS NTAX=44;
	TAXLABELS
		Adriosaurus_suessi Dolichosaurus_longicollis Pontosaurus_kornhuberi Aigialosaurus_dalmaticus Aigialosaurus_bucchichi Komensaurus_carrolli Halisaurus_platyspondylus Halisaurus_sternbergi Dallasaurus_turneri Clidastes_liodontus Clidastes_moorevillensis Clidastes_propython Prognathodon_overtoni Prognathodon_rapax Prognathodon_solvayi Prognathodon_currii Prognathodon_waiparaensis Prognathodon_saturator Globidens_alabamaensis Globidens_dakotensis Mosasaurus_conodon Mosasaurus_hoffmannii Mosasaurus_missouriensis Plesiotylosaurus_crassidens Plotosaurus_bennisoni Tylosaurus_nepaeolicus Tylosaurus_bernardi Taniwhasaurus_oweni Taniwhasaurus_antarcticus Tylosaurus_proriger Yaguarasaurus_columbianus Eremiasaurus_heterodontus Prognathodon_kianda Russellosaurus_coheni Romeosaurus_fumanensis Ectenosaurus_clidastoides Plioplatecarpus Platecarpus_planifrons Platecarpus_tympaniticus Latoplatecarpus_willistoni Selmasaurus_johnsoni Angolasaurus_bocagei Tethysaurus_nopcsai Pannoniasaurus_osii 
	;

END;


BEGIN CHARACTERS;
	TITLE  Character_Matrix;
	DIMENSIONS  NCHAR=125;
	FORMAT DATATYPE = STANDARD GAP = - MISSING = ? SYMBOLS = "  0 1 2 3 4 5";
	MATRIX
	Adriosaurus_suessi           000???10101??000??10?0??100???1??0???????????????????????????0?0????????????1?1?0????012010000??????010??????1????1000???100?
	Dolichosaurus_longicollis    ????????????????????????????????????????????????????????00??????????????????1011000000120??00?10-?0011???????1??????0????2?0?
	Pontosaurus_kornhuberi       00010101101??03-0000?11?1010?0010????????010?0?0?????0???????0??00?0100???1010100????01200000000-012?0?????110?0??00001?1000?
	Aigialosaurus_dalmaticus     ????0?12100??03-0000?1100010??110???3---?011?0???000????00???02001?0000???10???000???0100????????????0????0000000000001?1000?
	Aigialosaurus_bucchichi      00??1?12?00??03-0000?1100010??0100001?00?00100001000300?00?00110??000000-?1???0?00????1??0000?010000000-???000000000????1??00
	Komensaurus_carrolli         ????????????????????????????????????20?0?000?0???????????????0000???????????1???0?01??0?0?00???????????????0000?000?0011?000?
	Halisaurus_platyspondylus    110000021100003?10101?0?00???10???1?20010000?0001??????101?000100010000101??0?????00???????1?????????????????????????1?????00
	Halisaurus_sternbergi        0100?0021000003?0010100000??020???0020?1?000?0?01??0?01101?0?0100010?00100?10??00100??0111010111111001001000010111001111?010?
	Dallasaurus_turneri          ??????0??0?????0??????????????????0??????????????????1010??0?1????100002?0?11??00111110????1???0-0???01000000????????0???0?1?
	Clidastes_liodontus          21000?020010?1101001111?10102112??1010?00000000101002121?10001000?1010020101100000110102111101011000021010111210001010001211?
	Clidastes_moorevillensis     21000002001001101001111?101021120?1010?000100001010021210100010000101002010110000011?1021111??011000021010111210001010001211?
	Clidastes_propython          21000?1200100110100111??1010211???1010?0001000010100112101?1010000101002010110000011?10??1?1??????00021010111210?0???????2?10
	Prognathodon_overtoni        11000?10011001111001?1111?103022001110110110?00101003121010111001011001211????0?0?110?12?11111011100121210111??0???010000211?
	Prognathodon_rapax           11000?10001001111001111?1?1?31120?1110?1011000011100?021010???0000110012110110?00011110????1??01?0011212101112100010?????2?1?
	Prognathodon_solvayi         000000100010011010111111100030210?1110010100?00111?1402?010101?00000?012110?10001011?10???????01?01??????????????????????????
	Prognathodon_currii          100????0111?????10???11?1?0030220??1???????0????1???50????????000??100?20????????????????????????????????????????????????????
	Prognathodon_waiparaensis    110000?????????????????????????21?111??10110?0010???3??101????????00?01211??????????????????????????????????????????????????0
	Prognathodon_saturator       ??00??10?110011110111???1000???20?111?010110000101??3?2101??010010110012110?10?01011110???01??0??????????????2???????????????
	Globidens_alabamaensis       ??????10?111011?????????1010?1????1010?111?0??010??????1010?11000011001101011??0?011??0???????????0??21010111????????????2?1?
	Globidens_dakotensis         210?0?10111??1101001?11?1?1031120?1010?10110?0?10100??????????????11001101011?00?011?10????????????????????????????????????10
	Mosasaurus_conodon           ????????????????????????????????????????????????????1?2101????0000101002110111001011011????1???1?001031110111?1??????????2?1?
	Mosasaurus_hoffmannii        21001?00011??1111002111?110031?21?1000?00101?11011003121010?1101101010021101110110110?1?11111?0210011311101112100011100012110
	Mosasaurus_missouriensis     21001?10011??1111001?11?1?00302???1000?00100?1?0110?312?0101110110101002?1011?00001101121??11?01??00?????????2100?11?????2?1?
	Plesiotylosaurus_crassidens  2101??10?11??1111001111?1200312??01100?10110?0?1011?212111011100??10100211?????00011?10???????0110011312101112100010?????2???
	Plotosaurus_bennisoni        11001?10101??1111011?1111?001112001000?001000110110?12?1?1???10110000012??010?10?011??12??1?1?0210011311101112100011??1??211?
	Tylosaurus_nepaeolicus       31111?00101012??1001?11002003012110011?021111001001?4221000000000000100211100??00010101???00?????????200010001011100???????00
	Tylosaurus_bernardi          31111?001110?2??1001?110020031?21??0????20001001001?42?1000000000000100211100?0000101011100010110110120001000?011100????0?100
	Taniwhasaurus_oweni          31111?00?21??2????01????02003??21??011?02000?0010???32???00?0?????0111?2??100????01010????00??1????????????????????????????0?
	Taniwhasaurus_antarcticus    31111?00?210?2??1001?11?0200?0?21???11?02000?0010????2?1000?00?0??0111021??0??????1?1?????00???????????????????????????????0?
	Tylosaurus_proriger          311111001110?2??1001?11002003112100011?02000100100104221000000000000100211100?0000101011100010110110120001000101110010?001100
	Yaguarasaurus_columbianus    010?0?02000??1201200?110000?302111??2100200110000001311???????????00?00100??1??????????????????????????????????????????????0?
	Eremiasaurus_heterodontus    11001?10111??11?10?1?11?1?0130120?111??1??0??1?111??2121010??1011?1000121?01??0100110?0?11111001?01???10???????????01??01??1?
	Prognathodon_kianda          11001??00?1???1?10?1?11??0??30?2111?10?10110000101??2121?10001000010001201??????????????????????????????????????????????????0
	Russellosaurus_coheni        11??0002000111201200011000012022110021002001120000012011000000100100000100??????????????????????????????????????????????????1
	Romeosaurus_fumanensis       ????????????????????????1???20?21?1021002011?2011???211??00000100?10000100?????01101??0????????0-11??00?00?00???????????????1
	Ectenosaurus_clidastoides    21000102001111201110001?00011121100010012101110??0023120001000000100010201001001001???0???????010110021???0012010100?????1110
	Plioplatecarpus              ??????001110010-1112011?0100?0?1100021100200?01110025021101000000100000201??0??00011000????0??010110020?110012011100?????1?00
	Platecarpus_planifrons       110000001011?10-1110?11?00?1301?100021001000?001100151210010000001000102011010000011??0???????010110020?1100?2011100?????1?00
	Platecarpus_tympaniticus     010000001111110-1111011?010130111?002110110010111002502110100000010000020110010000110000100010010110020??1?012011100101101100
	Latoplatecarpus_willistoni   01000?0012011?0-11120?1?010130121?00210012001011100250211010000001000102011110001011??0????0???2111?????????????????????????0
	Selmasaurus_johnsoni         11000?10001111201200011?0001?0?21?0011011100?000101150211110000001000102011010000011000??????????????????????????????????????
	Angolasaurus_bocagei         11??0?01?11??1??1100?1??000?30???1??21000100100010015021?010001001?00102?1??1??????????????????????????????????????????????0?
	Tethysaurus_nopcsai          000?0?02110??1201200?110000?10?21??0010020001?20000110?10010001000000000-0??10?111000??????0??1110?00?????000???????000?????0
	Pannoniasaurus_osii          000?0?????????????????????0?????????01002000??200???0020010?00??000001020???10?1110000??0??0?????01???0???000???????00???????

;

END;
BEGIN ASSUMPTIONS;
	TYPESET * UNTITLED   =  unord:  1 -  125;

END;

BEGIN MESQUITECHARMODELS;
	ProbModelSet * UNTITLED   =  'Mk1 (est.)':  1 -  125;
END;

Begin MESQUITE;
		MESQUITESCRIPTVERSION 2;
		TITLE AUTO;
		tell ProjectCoordinator;
		timeSaved 1486334234419;
		getEmployee #mesquite.minimal.ManageTaxa.ManageTaxa;
		tell It;
			setID 0 5988470365074719233;
			tell It;
				setDefaultOrder  2 1 3 4 5 6 7 8 9 10 11 12 13 14 15 16 17 18 19 20 21 22 23 24 25 26 27 29 30 31 32 33 34 35 36 37 38 39 40 41 42 43 44 45;
				attachments ;
			endTell;
		endTell;
		getEmployee #mesquite.charMatrices.ManageCharacters.ManageCharacters;
		tell It;
			setID 0 5186493386241494998;
			mqVersion 304;
			checksumv 0 3 1190479603 null  getNumChars 125 numChars 125 getNumTaxa 44 numTaxa 44   short true   bits 63   states 63   sumSquaresStatesOnly 21781.0 sumSquares 21781.0 longCompressibleToShort false usingShortMatrix true   NumFiles 1 NumMatrices 1;
			mqVersion;
		endTell;
		getWindow;
		tell It;
			suppress;
			setResourcesState false false 100;
			setPopoutState 400;
			setExplanationSize 0;
			setAnnotationSize 0;
			setFontIncAnnot 0;
			setFontIncExp 0;
			setSize 1370 694;
			setLocation -9 0;
			setFont SanSerif;
			setFontSize 10;
			getToolPalette;
			tell It;
			endTell;
			desuppress;
		endTell;
		getEmployee  #mesquite.minimal.ManageTaxa.ManageTaxa;
		tell It;
			showTaxa #5988470365074719233 #mesquite.lists.TaxonList.TaxonList;
			tell It;
				setTaxa #5988470365074719233;
				getWindow;
				tell It;
					newAssistant  #mesquite.lists.TaxonListCurrPartition.TaxonListCurrPartition;
					setExplanationSize 30;
					setAnnotationSize 20;
					setFontIncAnnot 0;
					setFontIncExp 0;
					setSize 1270 622;
					setLocation -9 0;
					setFont SanSerif;
					setFontSize 10;
					getToolPalette;
					tell It;
					endTell;
				endTell;
				showWindow;
				getEmployee #mesquite.lists.ColorTaxon.ColorTaxon;
				tell It;
					setColor Red;
					removeColor off;
				endTell;
				getEmployee #mesquite.lists.TaxonListAnnotPanel.TaxonListAnnotPanel;
				tell It;
					togglePanel off;
				endTell;
			endTell;
		endTell;
		getEmployee  #mesquite.charMatrices.BasicDataWindowCoord.BasicDataWindowCoord;
		tell It;
			showDataWindow #5186493386241494998 #mesquite.charMatrices.BasicDataWindowMaker.BasicDataWindowMaker;
			tell It;
				getWindow;
				tell It;
					getTable;
					tell It;
						rowNamesWidth 150;
					endTell;
					setExplanationSize 30;
					setAnnotationSize 20;
					setFontIncAnnot 0;
					setFontIncExp 0;
					setSize 1270 622;
					setLocation -9 0;
					setFont SanSerif;
					setFontSize 10;
					getToolPalette;
					tell It;
						setTool mesquite.charMatrices.BasicDataWindowMaker.BasicDataWindow.ibeam;
					endTell;
					setActive;
					setTool mesquite.charMatrices.BasicDataWindowMaker.BasicDataWindow.ibeam;
					colorCells  #mesquite.charMatrices.ColorCells.ColorCells;
				tell It;
					setColor Dark Gray;
					removeColor on;
				endTell;
					colorRowNames  #mesquite.charMatrices.TaxonGroupColor.TaxonGroupColor;
					colorColumnNames  #mesquite.charMatrices.CharGroupColor.CharGroupColor;
					colorText  #mesquite.charMatrices.NoColor.NoColor;
					setBackground White;
					toggleShowNames on;
					toggleShowTaxonNames on;
					toggleTight off;
					toggleThinRows off;
					toggleShowChanges on;
					toggleSeparateLines off;
					toggleShowStates on;
					toggleAutoWCharNames on;
					toggleAutoTaxonNames off;
					toggleShowDefaultCharNames off;
					toggleConstrainCW on;
					toggleBirdsEye off;
					toggleShowPaleGrid off;
					toggleShowPaleCellColors off;
					toggleShowPaleExcluded off;
					togglePaleInapplicable on;
					toggleShowBoldCellText off;
					toggleAllowAutosize on;
					toggleColorsPanel off;
					toggleDiagonal on;
					setDiagonalHeight 80;
					toggleLinkedScrolling on;
					toggleScrollLinkedTables off;
				endTell;
				showWindow;
				getWindow;
				tell It;
					forceAutosize;
				endTell;
				getEmployee #mesquite.charMatrices.ColorByState.ColorByState;
				tell It;
					setStateLimit 9;
					toggleUniformMaximum on;
				endTell;
				getEmployee #mesquite.categ.StateNamesStrip.StateNamesStrip;
				tell It;
					showStrip off;
				endTell;
				getEmployee #mesquite.charMatrices.AnnotPanel.AnnotPanel;
				tell It;
					togglePanel off;
				endTell;
				getEmployee #mesquite.charMatrices.CharReferenceStrip.CharReferenceStrip;
				tell It;
					showStrip off;
				endTell;
				getEmployee #mesquite.charMatrices.QuickKeySelector.QuickKeySelector;
				tell It;
					autotabOff;
				endTell;
				getEmployee #mesquite.charMatrices.SelSummaryStrip.SelSummaryStrip;
				tell It;
					showStrip off;
				endTell;
				getEmployee #mesquite.categ.SmallStateNamesEditor.SmallStateNamesEditor;
				tell It;
					panelOpen true;
				endTell;
			endTell;
		endTell;
		getEmployee  #mesquite.charMatrices.ManageCharacters.ManageCharacters;
		tell It;
			showCharacters #5186493386241494998 #mesquite.lists.CharacterList.CharacterList;
			tell It;
				setData 0;
				getWindow;
				tell It;
					newAssistant  #mesquite.lists.DefaultCharOrder.DefaultCharOrder;
					newAssistant  #mesquite.lists.CharListInclusion.CharListInclusion;
					newAssistant  #mesquite.lists.CharListPartition.CharListPartition;
					newAssistant  #mesquite.parsimony.CharListParsModels.CharListParsModels;
					setExplanationSize 30;
					setAnnotationSize 20;
					setFontIncAnnot 0;
					setFontIncExp 0;
					setSize 1270 622;
					setLocation -9 0;
					setFont SanSerif;
					setFontSize 10;
					getToolPalette;
					tell It;
					endTell;
				endTell;
				showWindow;
				getEmployee #mesquite.lists.CharListAnnotPanel.CharListAnnotPanel;
				tell It;
					togglePanel off;
				endTell;
			endTell;
		endTell;
		endTell;
end;
