# Supplementary material for: Mosasauroid phylogeny under multiple phylogenetic methods provides new insights on the evolution of aquatic adaptations in the group
Source: PLoS One. 2017 May 3;12(5):e0176773. doi: 10.1371/journal.pone.0176773 (PMC5415187; doi:10.1371/journal.pone.0176773)
Supplement: S2 Dataset — (NEX) [file pone.0176773.s002.nex]

#NEXUS
[written Fri Feb 24 10:11:44 MST 2017 by Mesquite  version 3.04 (build 725) at Tiago-PC/172.28.225.208]

BEGIN TAXA;
	TITLE Taxa;
	DIMENSIONS NTAX=44;
	TAXLABELS
		Adriosaurus_suessi Dolichosaurus_longicollis Pontosaurus_kornhuberi Aigialosaurus_dalmaticus Aigialosaurus_bucchichi Komensaurus_carrolli Halisaurus_platyspondylus Halisaurus_sternbergi Dallasaurus_turneri Clidastes_liodontus Clidastes_moorevillensis Clidastes_propython Prognathodon_overtoni Prognathodon_rapax Prognathodon_solvayi Prognathodon_currii Prognathodon_waiparaensis Prognathodon_saturator Globidens_alabamaensis Globidens_dakotensis Mosasaurus_conodon Mosasaurus_hoffmannii Mosasaurus_missouriensis Plesiotylosaurus_crassidens Plotosaurus_bennisoni Tylosaurus_nepaeolicus Tylosaurus_bernardi Taniwhasaurus_oweni Taniwhasaurus_antarcticus Tylosaurus_proriger Yaguarasaurus_columbianus Eremiasaurus_heterodontus Prognathodon_kianda Russellosaurus_coheni Romeosaurus_fumanensis Ectenosaurus_clidastoides Plioplatecarpus Platecarpus_planifrons Platecarpus_tympaniticus Latoplatecarpus_willistoni Selmasaurus_johnsoni Angolasaurus_bocagei Tethysaurus_nopcsai Pannoniasaurus_osii 
	;

END;


BEGIN CHARACTERS;
	TITLE  Character_Matrix;
	DIMENSIONS  NCHAR=131;
	FORMAT DATATYPE = STANDARD GAP = - MISSING = ? SYMBOLS = "  0 1 2 3 4 5";
	MATRIX
	Adriosaurus_suessi           0-00???10101??0000??10?0??10?0???00??0????????????????????????????0?0????????????1?1?0????011-010000??????010??????1????1000???100?
	Dolichosaurus_longicollis    ?????????????????????????????????????????????????????????????00??????????????????101100000011-0??00?10-?0011???????1??????0????2?0?
	Pontosaurus_kornhuberi       0-0010101101??0-3-0000?11?10-10?01-10????????010?0?0?????1-???????0??00?0100???1010100????011-00000000-012?0?????110?0??00001?1000?
	Aigialosaurus_dalmaticus     ?????0?12100??0-3-0000?11000-10??0010???3---?011?0???000?????00???02001?0000???10???000???01000????????????0????0000000000001?1000?
	Aigialosaurus_bucchichi      0-0??1?12?00??0-3-0000?11000-10???-100001?00?0010000100031-0?00?00110??000000-?1???0?00????10??0000?010000000-???000000000????1??00
	Komensaurus_carrolli         ????????????????????????????????????????20?0?000?0????????????????0000???????????1???0?01??00?0?00???????????????0000?000?0011?000?
	Halisaurus_platyspondylus    10100000211000003?10101?0?00????11-???1?20010000?0001???????101?000100010000101??0?????00????????1?????????????????????????1?????00
	Halisaurus_sternbergi        0-100?00210000003?0010100000???021-???0020?1?000?0?01??0?1?1101?0?0100010?00100?10??00100??00111010111111001001000010111001111?010?
	Dallasaurus_turneri          ???????0??0???1??0????????????????????0??????????????????00010??0?1????100002?0?11??00111110?????1???0-0???01000000????????0???0?1?
	Clidastes_liodontus          111000?020010?10101001111?10?1021002??1010?0000000010100{1 2}0021?10001000?1010020101100000110101?111101011000021010111210001010001211?
	Clidastes_moorevillensis     1110000020010010101001111?10?1021?020?1010?0001000010100200210100010000101002010110000011?101?1111??011000021010111210001010001211?
	Clidastes_propython          111000?12001001010100111??10?1021?0???1010?00010000101001002101?1010000101002010110000011?10???1?1??????00021010111210?0???????2?10
	Prognathodon_overtoni        101000?100110010111001?11111?1030012001110110110?001010030021010111001011001211????0?0?110?11-?11111011100121210111??0???010000211?
	Prognathodon_rapax           101000?100010010111001111?11?1?31?020?1110?1011000011100?1-21010???0000110012110110?00011110?????1??01?0011212101112100010?????2?1?
	Prognathodon_solvayi         0-00000100010010101011111110?0030?110?1110010100?00111?141-2?010101?00000?012110?10001011?10????????01?01??????????????????????????
	Prognathodon_currii          1000????0111??????10???11?11?0030?120??1???????0????1???51-????????000??100?20?????????????????????????????????????????????????????
	Prognathodon_waiparaensis    1010000????????????????????????????21?111??10110?0010???3???101????????00?01211???????????????????????????????????????????????????0
	Prognathodon_saturator       ???00??10?1100101110111???10000????20?111?010110000101??3??2101??010010110012110?10?01011110????01??0??????????????2???????????????
	Globidens_alabamaensis       ???????10?1110101?????????10?10?1?????1010?111?0??010???????1010?11000011001101011??0?011??0????????????0??21010111????????????2?1?
	Globidens_dakotensis         1110?0?10111??10101001?11?11?10310020?1010?10110?0{0 1}10100???????????????11001101011?00?011?10?????????????????????????????????????10
	Mosasaurus_conodon           ????????????????????????????????????????????????????????1??2101????0000101002110111001011011?????1???1?001031110111?1??????????2?1?
	Mosasaurus_hoffmannii        111001?00011??10111002111?1100031??21?1000?00101?110110030021010?1101101010021101110110110?1??11111?0210011311101112100011100012110
	Mosasaurus_missouriensis     111001?10011??10111001?11?11?003001???1000?00100?1{0 1}0110?3002?0101110110101002?1011?0000110111?1??11?01??00?????????2100?11?????2?1?
	Plesiotylosaurus_crassidens  11101??10?11??10111001111?1110031?1??01100?10110?0?1011?2002111011100??10100211?????00011?10????????0110011312101112100010?????2???
	Plotosaurus_bennisoni        101001?10101??10111011?11111?0011002001000?001000110110?101?1?1???10110000012??010?10?011??11???1?1?0210011311101112100011??1??211?
	Tylosaurus_nepaeolicus       121111?001010111??1001?1100110030002110011?021111001001?40121000000000000100211100??00010101????00?????????200010001011100???????00
	Tylosaurus_bernardi          121111?001110?11??1001?11001100310?21??0????20001001001?401?1000000000000100211100?00001010101100010110110120001000?011100????0?100
	Taniwhasaurus_oweni          121111?00?21??11????01????011003?0?21??011?02000?0010???301???00?0?????0111?2??100????01010?????00??1????????????????????????????0?
	Taniwhasaurus_antarcticus    121111?00?210?11??1001?11?01100?0??21???11?02000?0010????01?1000?00?0??0111021??0??????1?1??????00???????????????????????????????0?
	Tylosaurus_proriger          1211111001110?11??1001?1100110031002100011?020001001001040121000000000000100211100?00001010101100010110110120001000101110010?001100
	Yaguarasaurus_columbianus    0-10?0?02000???0201200?11000?0?3001111??21002001100000013001???????????00?00100??1???????????????????????????????????????????????0?
	Eremiasaurus_heterodontus    101001?10111??101?10?1?11?11?01300020?111??1??0??1?111??20021010??1011?1000121?01??0100110?0??11111001?01???10???????????01??01??1?
	Prognathodon_kianda          101001??00?1??1?1?10?1?11??0???30??2111?10?10110000101??20021?10001000010001201???????????????????????????????????????????????????0
	Russellosaurus_coheni        101??00020001110201200011000?0120?121100210020011200000121-11000000100100000100???????????????????????????????????????????????????1
	Romeosaurus_fumanensis       ??????????????????????????1????20??21?1021002011?2011???2001??00000100?10000100?????01101??0?????????0-11??00?00?00???????????????1
	Ectenosaurus_clidastoides    1110001020011110201110001?00?0111011100010012101110??00230020001000000100010201001001001???0????????010110021???0012010100?????1110
	Plioplatecarpus              ???????0011100100-1113011?01000?0??1100021100200?0{0 1}1100251-21101000000100000201??0??000110000????0??010110020?110012011100?????1?00
	Platecarpus_planifrons       1010000001011?100-1110?11?00??13000?100021001000?0{0 1}11001500210010000001000102011010000011??0????????010110020?1100?2011100?????1?00
	Platecarpus_tympaniticus     0-100000011111100-1111011?01001300011?002110110010{0 1}1100251-21101000000100000201100100001100000100010010110020??1?012011100101101100
	Latoplatecarpus_willistoni   0-1000?00120111?0-111{1 2}0?1?01001300021?00210012001011100251-211010000001000102011110001011??0?????0???2111?????????????????????????0
	Selmasaurus_johnsoni         101000?100011110201200011?01-01?0??21?0011011100?000101151-211110000001000102011010000011000???????????????????????????????????????
	Angolasaurus_bocagei         101??0?01?11???0??1100?1??00?0?30????1??210001001000100151-21?010001001?00102?1??1???????????????????????????????????????????????0?
	Tethysaurus_nopcsai          0-00?0?02110??10201200?11000-0?00??21??0010020001?20000111-?10010001000000{0 1}00-0??10?111000???????0??1110?00?????000???????000?????0
	Pannoniasaurus_osii          0-00?0???????????????????????0??????????01002000??200???01-20010?00??000001020???10?1110000???0??0?????01???0???000???????00???????

;

END;
BEGIN ASSUMPTIONS;
	TYPESET * UNTITLED   =  unord:  1 -  131;

END;

BEGIN MESQUITECHARMODELS;
	ProbModelSet * UNTITLED   =  'Mk1 (est.)':  1 -  131;
END;

Begin MESQUITE;
		MESQUITESCRIPTVERSION 2;
		TITLE AUTO;
		tell ProjectCoordinator;
		timeSaved 1487956304484;
		getEmployee #mesquite.minimal.ManageTaxa.ManageTaxa;
		tell It;
			setID 0 5988470365074719233;
			tell It;
				setDefaultOrder  2 1 3 4 5 6 7 8 9 10 11 12 13 14 15 16 17 18 19 20 21 22 23 24 25 26 27 29 30 31 32 33 34 35 36 37 38 39 40 41 42 43 44 45;
				attachments ;
			endTell;
		endTell;
		getEmployee #mesquite.charMatrices.ManageCharacters.ManageCharacters;
		tell It;
			setID 0 5186493386241494998;
			mqVersion 304;
			checksumv 0 3 1621050653 null  getNumChars 131 numChars 131 getNumTaxa 44 numTaxa 44   short true   bits 2305843009213694015   states 63   sumSquaresStatesOnly 21363.0 sumSquares -4.611686018427388E19 longCompressibleToShort false usingShortMatrix true   NumFiles 1 NumMatrices 1;
			mqVersion;
		endTell;
		getWindow;
		tell It;
			suppress;
			setResourcesState false false 100;
			setPopoutState 400;
			setExplanationSize 0;
			setAnnotationSize 0;
			setFontIncAnnot 0;
			setFontIncExp 0;
			setSize 1370 694;
			setLocation -9 0;
			setFont SanSerif;
			setFontSize 10;
			getToolPalette;
			tell It;
			endTell;
			desuppress;
		endTell;
		getEmployee  #mesquite.charMatrices.BasicDataWindowCoord.BasicDataWindowCoord;
		tell It;
			showDataWindow #5186493386241494998 #mesquite.charMatrices.BasicDataWindowMaker.BasicDataWindowMaker;
			tell It;
				getWindow;
				tell It;
					getTable;
					tell It;
						rowNamesWidth 150;
					endTell;
					setExplanationSize 30;
					setAnnotationSize 20;
					setFontIncAnnot 0;
					setFontIncExp 0;
					setSize 1270 622;
					setLocation -9 0;
					setFont SanSerif;
					setFontSize 10;
					getToolPalette;
					tell It;
						setTool mesquite.charMatrices.BasicDataWindowMaker.BasicDataWindow.ibeam;
					endTell;
					setActive;
					setTool mesquite.charMatrices.BasicDataWindowMaker.BasicDataWindow.ibeam;
					colorCells  #mesquite.charMatrices.ColorCells.ColorCells;
				tell It;
					setColor Yellow;
					removeColor off;
				endTell;
					colorRowNames  #mesquite.charMatrices.TaxonGroupColor.TaxonGroupColor;
					colorColumnNames  #mesquite.charMatrices.CharGroupColor.CharGroupColor;
					colorText  #mesquite.charMatrices.NoColor.NoColor;
					setBackground White;
					toggleShowNames on;
					toggleShowTaxonNames on;
					toggleTight off;
					toggleThinRows off;
					toggleShowChanges on;
					toggleSeparateLines off;
					toggleShowStates on;
					toggleAutoWCharNames on;
					toggleAutoTaxonNames off;
					toggleShowDefaultCharNames off;
					toggleConstrainCW on;
					toggleBirdsEye off;
					toggleShowPaleGrid off;
					toggleShowPaleCellColors off;
					toggleShowPaleExcluded off;
					togglePaleInapplicable on;
					toggleShowBoldCellText off;
					toggleAllowAutosize on;
					toggleColorsPanel off;
					toggleDiagonal on;
					setDiagonalHeight 80;
					toggleLinkedScrolling on;
					toggleScrollLinkedTables off;
				endTell;
				showWindow;
				getWindow;
				tell It;
					forceAutosize;
				endTell;
				getEmployee #mesquite.charMatrices.ColorByState.ColorByState;
				tell It;
					setStateLimit 9;
					toggleUniformMaximum on;
				endTell;
				getEmployee #mesquite.categ.StateNamesStrip.StateNamesStrip;
				tell It;
					showStrip off;
				endTell;
				getEmployee #mesquite.charMatrices.AnnotPanel.AnnotPanel;
				tell It;
					togglePanel off;
				endTell;
				getEmployee #mesquite.charMatrices.CharReferenceStrip.CharReferenceStrip;
				tell It;
					showStrip off;
				endTell;
				getEmployee #mesquite.charMatrices.QuickKeySelector.QuickKeySelector;
				tell It;
					autotabOff;
				endTell;
				getEmployee #mesquite.charMatrices.SelSummaryStrip.SelSummaryStrip;
				tell It;
					showStrip off;
				endTell;
				getEmployee #mesquite.categ.SmallStateNamesEditor.SmallStateNamesEditor;
				tell It;
					panelOpen true;
				endTell;
			endTell;
		endTell;
		endTell;
end;
